# Supplementary material for: A multispecies approach to manage effects of land cover and weather on upland game birds
Source: Ecol Evol. 2020 Nov 19;10(24):14330–45. doi: 10.1002/ece3.7034 (PMC7771187; doi:10.1002/ece3.7034)
Supplement: Supplementary file 2 — Data S1 [file ECE3-10-14330-s002.txt]

## This software has been approved for release by the U.S. Geological Survey (USGS). Although the software has been subjected to rigorous review, the USGS reserves the right 

## to update the software as needed pursuant to further analysis and review. No warranty, expressed or implied, is made by the USGS or the U.S. Government as to the 

## functionality of the software and related material nor shall the fact of release constitute any such warranty. Furthermore, the software is released on condition that 

## neither the USGS nor the U.S. Government shall be held liable for any damages resulting from its authorized or unauthorized use.

### Piece-wise threshold model for Lesser Prairie-Chicken abundance ###

model{
  ## Priors

  for(i in 1:nsite){ #loop over sites

    for(t in 1:nyear){ #loop over years

      eps.mu[i,t] ~ dnorm(0,tau.mu) #random effect for abundance
  }}
  tau.mu <- 1/(sd.mu*sd.mu)

  sd.mu ~ dgamma(5,1)

    

  for(t in 1:nyear){ #loop over years

    beta.p[t] ~ dnorm(0,tau.p) #random intercept for p
  }

  tau.p <- 1/(sd.p*sd.p)

  sd.p ~ dgamma(5,1)
    

  over ~ dgamma(1,1) #overdispersion parameter

  beta0 ~ dnorm(0,0.1) #intercept for abundance
  beta1 ~ dnorm(0,0.1) #PDSI covariate effect
  beta2 ~ dnorm(0,0.1) #PCP covariate effect
  beta3 ~ dnorm(0,0.1) #TMAX covariate effect
  beta4 ~ dnorm(0,0.1) #TMIN covariate effect
  beta5 ~ dnorm(0,0.1) #GRASS/ED covariate effects

  delta ~ dnorm(0,0.1) #intensification parameter
  phi ~ dunif(l,u) #threshold parameter 
  #(l = minimum GRASS/ED value observed, u = maximum GRASS/ED value observed)
    
  ## Likelihood for true abundance

  for(i in 1:nsite){ #loop over sites
    for(t in 1:nyear){ #loop over years
      N[i,t] ~ dnegbin(s[i,t],over)T(,20000) #latent abundance state

      s[i,t] <- over/(over+mu[i,t]) #derive s parameter
      v[i,t] <- over*(1-s[i,t])/(s[i,t]*s[i,t]) #derive variance

      log(mu[i,t]) <- beta0 + beta1*pdsi[i,t] + 
        beta2*pcp[i,t] + beta3*tmax[i,t] + beta4*tmin[i,t] + 
        (beta5+delta*step(pland[i,t]-phi))*(pland[i,t]-phi) +
        eps.mu[i,t] 


      #observation model for replicated counts
      for(j in 1:nvisit){  #loop over temporal reps (2)
        y[i,j,t] ~ dbin(p[i,j,t],N[i,t])
        logit(p[i,j,t]) <- lp[i,j,t]
        lp[i,j,t] ~ dnorm(beta.p[t],tau.p) #detection model
  }}}

  ##Residuals and fit stats

  for(i in 1:nsite){ #loop over sites
    for(j in 1:nvisit){ #loop over temporal reps (2)
      for(t in 1:nyear){ #loop over years
        eval[i,j,t]<-p[i,j,t]*N[i,t]
        E[i,j,t]<-pow((y[i,j,t]-eval[i,j,t]),2)/(eval[i,j,t]+0.5)
        # Generate replicate data and compute fit stats for them
        y.new[i,j,t] ~ dbin(p[i,j,t],N[i,t])
        E.new[i,j,t] <- pow((y.new[i,j,t]-eval[i,j,t]),2)/(eval[i,j,t]+0.5)
  }}}
    
  ##derived quantities for abundance and residuals

  for(t in 1:nyear){
    totalN[t] <- sum(N[,t])
  }

  fit <-sum(E[,,])
  fit.new <-sum(E.new[,,])

}
    
